# Supplementary material for: Adenosine triphosphate overrides the aversive effect of antifeedants and toxicants: a model alternative phagostimulant for sugar-based vector control tools
Source: Parasit Vectors. 2023 Nov 14;16:416. doi: 10.1186/s13071-023-06039-x (PMC10647091; doi:10.1186/s13071-023-06039-x)
Supplement: Supplementary file 1 — Additional file 1. Table S1: The concentrations (millimolar; mM) of combined antifeedants and toxicants and their corresponding percentages. The tabulation indicates combinations of propylene glycol (PRO) and boric acid (BOR), BOR and nicotine (NIC), as well as BOR and caffeine (CAF). [file 13071_2023_6039_MOESM1_ESM.xlsx]

## Sheet: Sheet1
	Table 1: The concentrations of toxic compounds combination
		Compound	mM/mM	%/%
		PRO / BOR	131.40 / 16.17	1 / 0.10
			657.10 / 80.90	5 / 0.50
			13140 / 161.70	10 / 1
		NIC / BOR	0.10 / 16.17	0.0020 / 0.10
			0.50 / 80.90	0.0080 / 0.50
			1 / 161.70	0.020 / 1
		CAF / BOR	5 / 16.17	0.1 / 0.10
			5 / 80.90	0.1 / 0.50
			5 / 161.70	0.1 / 1
	NB: The full names of the abbreviations are:-Propylene glycol (PRO); Boric acid (BOR); Nicotine (NIC); Caffein (CAF)
